# Supplementary material for: Magnetic Polyethyleneimine Nanoparticles Fabricated via Ionic Liquid as Bridging Agents for Laccase Immobilization and Its Application in Phenolic Pollutants Removal
Source: Molecules. 2022 Dec 3;27(23):8522. doi: 10.3390/molecules27238522 (PMC9738685; doi:10.3390/molecules27238522)
Supplement: Supplementary file 1 [file molecules-27-08522-s001.zip]

Archive with 1 entries (1 files):
- molecules-2071710-supplementary.pdf
